# Supplementary material for: Moving as We Age: Effects of Physical Activity Programmes on Older Adults—An Umbrella Review
Source: Geriatrics (Basel). 2025 Jul 23;10(4):98. doi: 10.3390/geriatrics10040098 (PMC12385685; doi:10.3390/geriatrics10040098)
Supplement: Supplementary file 1 [file geriatrics-10-00098-s001.zip]

Archive with 1 entries (1 files):
- geriatrics-3598275-supplementary.pdf
